# Supplementary material for: Effects of CeO2 Nanoparticles on Nutritional Quality of Two Crop Plants, Corn (Zea mays L.) and Soybean (Glycine max L.)
Source: Molecules. 2023 Feb 14;28(4):1798. doi: 10.3390/molecules28041798 (PMC9960106; doi:10.3390/molecules28041798)
Supplement: Supplementary file 1 [file molecules-28-01798-s001.zip]

Archive with 1 entries (1 files):
- molecules-2105428-supplementary.pdf
